# Supplementary material for: Fabrication of a Covalent Triazine Framework Functional Interlayer for High-Performance Lithium–Sulfur Batteries
Source: Nanomaterials (Basel). 2022 Jan 14;12(2):255. doi: 10.3390/nano12020255 (PMC8779782; doi:10.3390/nano12020255)
Supplement: Supplementary file 1 [file nanomaterials-12-00255-s001.zip]

Archive with 1 entries (1 files):
- nanomaterials-1495489-supplementary.pdf
